# Supplementary material for: Single-cell whole-genome sequencing, haplotype analysis in prenatal diagnosis of monogenic diseases
Source: Life Sci Alliance. 2023 Feb 21;6(5):e202201761. doi: 10.26508/lsa.202201761 (PMC9947115; doi:10.26508/lsa.202201761)
Supplement: Supplementary file 4 [file LSA-2022-01761_TableS4.xlsx]

## Sheet: Sheet1
Table S4 Gradient simulation of WGS sequencing depth for the healthy family
		Gradient 1 (1X)	Gradient 2 (5X)	Gradient 3 (10X)	Gradient 4 (15X)	Gradient 5 (20X)	Gradient 6 (25X)	Gradient 7 (30X)	Gradient 8 (35X)
Father	Depth	1.31	3.07	6.34	13.48	19.67
	Coverage(%)	90.8	91	91.7	92.3	93.4
Mother	Depth	1.12	3.55	7.41	14.31	21.57
	Coverage(%)	91.1	91.3	91.4	93.6	94.7
CFC518	Depth	0.97	4.06	8.76	14.32	19.7	23.4	27.5	33.7
	Coverage(%)	14.6	30.7	51.1	53.3	56.8	60.1	63.1	66.7
	FPR(%)	40.7	36.4	32.3	28.9	27.6	27.2	28	27.1
	ADO(%)	37.3	30.1	23.9	17.8	18.4	16.3	17	16.5
	Coverage(%) of 67-gene panel region	20.4	46.7	63.2	67.7	69.9	70.3	70.1	71.3
	Coverage(%) of whole exon gene panel region	27.6	38.9	54.1	66.1	71.1	78	77.9	79.6
	Coverage(%) of OMIM gene panel region	21.2	37.9	57.2	65.1	67.2	72.4	73	73.5
	Number of covered 67 gene	39	56	64	67	67	67	67	67
	Number of covered OMIM gene	6319	12269	13528	14108	14312	14410	14651	14793
	Number of covered whole-exome genes	8402	17813	20274	21378	21563	21812	21756	22192
CFC2282	Depth	1.15	3.77	6.54	15.56	20.9	22.6	25.2	31.7
	Coverage(%)	16.4	26.9	43.2	54.6	57.6	60.7	63.7	66.1
	FPR(%)	40.5	36.6	33.1	28.6	27.9	28.4	27.3	27.7
	ADO(%)	35.7	31.4	24.4	19.6	17.3	16.9	16.3	17.1
	Coverage(%) of 67-gene panel region	17.9	43.2	58.5	67.6	66.7	69.9	67.4	71.2
	Coverage(%) of whole exon gene panel region	29.2	40.1	46.8	63.5	71.9	73.8	78.2	76.5
	Coverage(%) of OMIM gene panel region	19.7	41.2	55.8	65.2	69.7	71.1	73.8	74.1
	Number of covered 67 gene	41	59	64	66	67	67	67	67
	Number of covered OMIM gene	5982	11916	13756	14167	14696	14772	14863	14886
	Number of covered whole-exome genes	7823	16982	20182	20747	21810	21896	21975	22078
