# Supplementary material for: Single-cell whole-genome sequencing, haplotype analysis in prenatal diagnosis of monogenic diseases
Source: Life Sci Alliance. 2023 Feb 21;6(5):e202201761. doi: 10.26508/lsa.202201761 (PMC9947115; doi:10.26508/lsa.202201761)
Supplement: Supplementary file 6 [file LSA-2022-01761_TableS6.xlsx]

## Sheet: Sheet1
Table S6 Single-nucleotide polymorphisms used to construct fetal haplotypes in the hemophilia family (M1)
Chr	Pos	FGT	MGT	RGT	INS	EGT	E2_s
chrX	136677402	T/T	T/C	C/C	IFM	C/C	M1
chrX	136789407	T/T	T/C	C/C	IFM	C/C	M1
chrX	137613066	C/C	T/C	T/T	IFM	T/T	M1
chrX	137842308	G/G	C/G	C/C	IFM	C/C	M1
chrX	138577651	G/G	A/G	G/G	IFM	G/G	M1
chrX	138577677	G/G	G/A	G/G	IFM	G/G	M1
chrX	138700576	C/C	C/T	T/T	IFM	T/T	M1
chrX	138787501	C/C	C/T	C/C	IFM	C/C	M1
chrX	139083047	C/C	T/C	C/C	IFM	C/C	M1
chrX	139083079	A/A	G/A	A/A	IFM	A/A	M1
chrX	139700319	G/G	A/G	A/A	IFM	A/A	M1
chrX	140245897	T/T	C/T	C/C	IFM	C/C	M1
chrX	140536436	A/A	C/A	A/A	IFM	A/A	M1
Note: Upstream key SNP loci of gene F9 were marked in yellow. Downstream key SNP loci of gene F9 were marked in blue. Chr: chromosome number; Pos: position of chromosome; MGT: mother’s genotype; FGT: father’s genotype; RGT: reference’s genotype; INS: informative SNP; EGT: embryo’s genotype; E1: embryo 1st chromatid’s genotype; E2: embryo 2nd chromatid’s genotype; E1_s: embryo 1st chromatid’s pate…
